# Supplementary material for: Asymptomatic Bacteriuria in Patients with Type 2 Diabetes Mellitus
Source: Infect Dis Rep. 2023 Jan 5;15(1):43–54. doi: 10.3390/idr15010005 (PMC9887587; doi:10.3390/idr15010005)
Supplement: Supplementary file 1 [file idr-15-00005-s001.zip]

Archive with 1 entries (1 files):
- idr-2109473-supplementary.pdf
